# Supplementary material for: Urinary Prognostic Biomarkers and Classification of IgA Nephropathy by High Resolution Mass Spectrometry Coupled with Liquid Chromatography
Source: PLoS One. 2013 Dec 5;8(12):e80830. doi: 10.1371/journal.pone.0080830 (PMC3855054; doi:10.1371/journal.pone.0080830)
Supplement: Table S9 — The significant molecular functions with related proteins and p-values for over-represented markers. (XLSX) [file pone.0080830.s009.xlsx]

## Sheet: Sheet1
Protein Name	Molecular Function	p-value	Enrichment score
AMBP_HUMAN	enzyme inhibitor activity	2.5e-12	8.65
FETUA_HUMAN	enzyme inhibitor activity	2.5e-12	8.65
A2MG_HUMAN	enzyme inhibitor activity	2.5e-12	8.65
ANGT_HUMAN	enzyme inhibitor activity	2.5e-12	8.65
CO4B_HUMAN	enzyme inhibitor activity	2.5e-12	8.65
CYTC_HUMAN	enzyme inhibitor activity	2.5e-12	8.65
CYTM_HUMAN	enzyme inhibitor activity	2.5e-12	8.65
ITIH2_HUMAN	enzyme inhibitor activity	2.5e-12	8.65
UTER_HUMAN	enzyme inhibitor activity	2.5e-12	8.65
ANT3_HUMAN	enzyme inhibitor activity	2.5e-12	8.65
A2AP_HUMAN	enzyme inhibitor activity	2.5e-12	8.65
CO3_HUMAN	enzyme inhibitor activity	2.5e-12	8.65
AMBP_HUMAN	serin type endopeptidase inhibitor activity	1.1e-06	7.83
A2MG_HUMAN	serin type endopeptidase inhibitor activity	1.1e-06	7.83
ANGT_HUMAN	serin type endopeptidase inhibitor activity	1.1e-06	7.83
ITIH2_HUMAN	serin type endopeptidase inhibitor activity	1.1e-06	7.83
ANT3_HUMAN	serin type endopeptidase inhibitor activity	1.1e-06	7.83
A2AP_HUMAN	serin type endopeptidase inhibitor activity	1.1e-06	7.83
CYTC_HUMAN	protease binding	0.0007	4.54
ANT3_HUMAN	protease binding	0.0007	4.54
A2AP_HUMAN	protease binding	0.0007	4.54
FETUA_HUMAN	cystein type endopeptidase inhibitor activity	0.0027	3.03
CYTC_HUMAN	cystein type endopeptidase inhibitor activity	0.0027	3.03
CYTM_HUMAN	cystein type endopeptidase inhibitor activity	0.0027	3.03
APOA1_HUMAN	lipid binding	0.013	2.5
APOA4_HUMAN	lipid binding	0.013	2.5
FFAR2_HUMAN	lipid binding	0.013	2.5
VTDB_HUMAN	lipid binding	0.013	2.5
RET4_HUMAN	lipid binding	0.013	2.5
